# Supplementary material for: Shrinkage Stress, Polymerization Kinetics, and Hardness of Light and Self-Cured Bulk-Fill Resin-Based Composites
Source: Materials (Basel). 2026 Jun 18;19(12):2623. doi: 10.3390/ma19122623 (PMC13303416; doi:10.3390/ma19122623)
Supplement: Supplementary file 1 [file materials-19-02623-s001.zip]

Archive with 1 entries (1 files):
- materials-4332554-supplementary.pdf
